# Supplementary material for: A Cross-Sectional Study of Nutrition Knowledge, Diet Quality, Lifestyle, and Health Profiles Among Older Adults Attending Universities of the Third Age in Poland
Source: Nutrients. 2026 Jun 22;18(12):2025. doi: 10.3390/nu18122025 (PMC13305659; doi:10.3390/nu18122025)
Supplement: Supplementary file 1 [file nutrients-18-02025-s001.zip]

Archive with 1 entries (1 files):
- nutrients-4357456-supplementary.pdf
